# Supplementary material for: Aeromonas hydrophila CobQ is a new type of NAD+- and Zn2+-independent protein lysine deacetylase
Source: eLife. 2025 Feb 25;13:RP97511. doi: 10.7554/eLife.97511 (PMC11856932; doi:10.7554/eLife.97511)
Supplement: Figure 2—source data 2. [file elife-97511-fig2-data2.zip]

Archive with 13 entries (12 files):
- Figure2-source data2/
- Figure2-source data2/dot blot of Figure2C.tif
- Figure2-source data2/loading control of Figure2C.tif
- Figure2-source data2/loading control of Figure2E.tif
- Figure2-source data2/loading control of Figure2F.tif
- Figure2-source data2/loading control of Figure2G.tif
- Figure2-source data2/loading control of Figure2H.tif
- Figure2-source data2/SDS-PAGE of Figure2D.tif
- Figure2-source data2/WB of Figure2D.tif
- Figure2-source data2/WB of Figure2E.tif
- Figure2-source data2/WB of Figure2F.tif
- Figure2-source data2/WB of Figure2G.tif
- Figure2-source data2/WB of Figure2H.tif
