# Supplementary material for: Aeromonas hydrophila CobQ is a new type of NAD+- and Zn2+-independent protein lysine deacetylase
Source: eLife. 2025 Feb 25;13:RP97511. doi: 10.7554/eLife.97511 (PMC11856932; doi:10.7554/eLife.97511)
Supplement: Figure 2—figure supplement 4—source data 2. [file elife-97511-fig2-figsupp4-data2.zip]

Archive with 5 entries (4 files):
- Figure 2-figure supplement 4-source data 2/
- Figure 2-figure supplement 4-source data 2/loading control of GST.tif
- Figure 2-figure supplement 4-source data 2/loading control of HIS.tif
- Figure 2-figure supplement 4-source data 2/WB of GST.tif
- Figure 2-figure supplement 4-source data 2/WB of HIS.tif
