# Supplementary material for: Aeromonas hydrophila CobQ is a new type of NAD+- and Zn2+-independent protein lysine deacetylase
Source: eLife. 2025 Feb 25;13:RP97511. doi: 10.7554/eLife.97511 (PMC11856932; doi:10.7554/eLife.97511)
Supplement: Figure 4—source data 2. [file elife-97511-fig4-data2.zip]

Archive with 5 entries (4 files):
- Figure4-source data2/
- Figure4-source data2/loading conrtol of Figure4A.tif
- Figure4-source data2/loading conrtol of Figure4C.tif
- Figure4-source data2/WB of Figure4A.tif
- Figure4-source data2/WB of Figure4C.tif
