# Supplementary material for: Aeromonas hydrophila CobQ is a new type of NAD+- and Zn2+-independent protein lysine deacetylase
Source: eLife. 2025 Feb 25;13:RP97511. doi: 10.7554/eLife.97511 (PMC11856932; doi:10.7554/eLife.97511)
Supplement: Figure 4—figure supplement 1—source data 2. [file elife-97511-fig4-figsupp1-data2.zip]

Archive with 21 entries (20 files):
- Figure 4–figure supplement 1-source data 2/
- Figure 4–figure supplement 1-source data 2/PCR of  lane 1.tif
- Figure 4–figure supplement 1-source data 2/PCR of  lane 10-13.tif
- Figure 4–figure supplement 1-source data 2/PCR of  lane 14-17.tif
- Figure 4–figure supplement 1-source data 2/PCR of  lane 2.tif
- Figure 4–figure supplement 1-source data 2/PCR of  lane 3,4.tif
- Figure 4–figure supplement 1-source data 2/PCR of  lane 5.tif
- Figure 4–figure supplement 1-source data 2/PCR of  lane 6.tif
- Figure 4–figure supplement 1-source data 2/PCR of  lane 7.tif
- Figure 4–figure supplement 1-source data 2/PCR of  lane 8.tif
- Figure 4–figure supplement 1-source data 2/PCR of  lane 9.tif
- Figure 4–figure supplement 1-source data 2/SDS-PSGE of lane 1.tif
- Figure 4–figure supplement 1-source data 2/SDS-PSGE of lane 10-13.tif
- Figure 4–figure supplement 1-source data 2/SDS-PSGE of lane 14-17.tif
- Figure 4–figure supplement 1-source data 2/SDS-PSGE of lane 2.tif
- Figure 4–figure supplement 1-source data 2/SDS-PSGE of lane 3,4.tif
- Figure 4–figure supplement 1-source data 2/SDS-PSGE of lane 5.tif
- Figure 4–figure supplement 1-source data 2/SDS-PSGE of lane 6.tif
- Figure 4–figure supplement 1-source data 2/SDS-PSGE of lane 7.tif
- Figure 4–figure supplement 1-source data 2/SDS-PSGE of lane 8.tif
- Figure 4–figure supplement 1-source data 2/SDS-PSGE of lane 9.tif
