# Supplementary material for: Aeromonas hydrophila CobQ is a new type of NAD+- and Zn2+-independent protein lysine deacetylase
Source: eLife. 2025 Feb 25;13:RP97511. doi: 10.7554/eLife.97511 (PMC11856932; doi:10.7554/eLife.97511)
Supplement: Figure 6—figure supplement 1—source data 2. [file elife-97511-fig6-figsupp1-data2.zip]

Archive with 2 entries (1 files):
- Figure 6–figure supplement 1-source data 2/
- Figure 6–figure supplement 1-source data 2/Figure 6–figure supplement 1-source data 2.tif
