# Supplementary material for: Aeromonas hydrophila CobQ is a new type of NAD+- and Zn2+-independent protein lysine deacetylase
Source: eLife. 2025 Feb 25;13:RP97511. doi: 10.7554/eLife.97511 (PMC11856932; doi:10.7554/eLife.97511)
Supplement: Figure 7—source data 2. [file elife-97511-fig7-data2.zip]

Archive with 7 entries (6 files):
- Figure7-source data2/
- Figure7-source data2/loading control of ArcA-2.tif
- Figure7-source data2/loading control of ENO.tif
- Figure7-source data2/loading control of SUN.tif
- Figure7-source data2/WB of ArcA-2.tif
- Figure7-source data2/WB of ENO.tif
- Figure7-source data2/WB of SUN.tif
