# Supplementary material for: Aeromonas hydrophila CobQ is a new type of NAD+- and Zn2+-independent protein lysine deacetylase
Source: eLife. 2025 Feb 25;13:RP97511. doi: 10.7554/eLife.97511 (PMC11856932; doi:10.7554/eLife.97511)
Supplement: Figure 7—figure supplement 2—source data 2. [file elife-97511-fig7-figsupp2-data2.zip]

Archive with 11 entries (10 files):
- Figure 7-figure supplement 2-source data 2/
- Figure 7-figure supplement 2-source data 2/PCR of  ArcA-2 and ArcA-2-K26.tif
- Figure 7-figure supplement 2-source data 2/PCR of  ENO and ENO-K195.tif
- Figure 7-figure supplement 2-source data 2/PCR of  SUN, SUN-K103, and SUN-K148.tif
- Figure 7-figure supplement 2-source data 2/SDS-PAGE of  ENO-K195.tif
- Figure 7-figure supplement 2-source data 2/SDS-PAGE of ArcA-2-K26.tif
- Figure 7-figure supplement 2-source data 2/SDS-PAGE of ArcA-2.tif
- Figure 7-figure supplement 2-source data 2/SDS-PAGE of ENO.tif
- Figure 7-figure supplement 2-source data 2/SDS-PAGE of SUN-K103.tif
- Figure 7-figure supplement 2-source data 2/SDS-PAGE of SUN-K148.tif
- Figure 7-figure supplement 2-source data 2/SDS-PAGE of SUN.tif
