# Supplementary material for: Aeromonas hydrophila CobQ is a new type of NAD+- and Zn2+-independent protein lysine deacetylase
Source: eLife. 2025 Feb 25;13:RP97511. doi: 10.7554/eLife.97511 (PMC11856932; doi:10.7554/eLife.97511)
Supplement: Figure 8—source data 1. [file elife-97511-fig8-data1.zip]

Archive with 1 entries (1 files):
- Figure 8—source data 1.pdf
